# Supplementary material for: The free fatty acid–binding pocket is a conserved hallmark in pathogenic β-coronavirus spike proteins from SARS-CoV to Omicron
Source: Sci Adv. 2022 Nov 23;8(47):eadc9179. doi: 10.1126/sciadv.adc9179 (PMC9683698; doi:10.1126/sciadv.adc9179)
Supplement: Supplementary file 2 — Movies S1 to S6 [file sciadv.adc9179_movies_s1_to_s6.zip]

Archive with 6 entries (6 files):
- sciadv.adc9179_movie_s5.avi
- sciadv.adc9179_movie_s6.avi
- sciadv.adc9179_movie_s1.mov
- sciadv.adc9179_movie_s2.mov
- sciadv.adc9179_movie_s3.mov
- sciadv.adc9179_movie_s4.mov
